# Supplementary material for: Precision treatment of beta-cell monogenic diabetes: a systematic review
Source: Commun Med (Lond). 2024 Jul 18;4:145. doi: 10.1038/s43856-024-00556-1 (PMC11258280; doi:10.1038/s43856-024-00556-1)
Supplement: Supplementary file 3 — Supplementary Data 1 [file 43856_2024_556_MOESM3_ESM.xlsx]

## Sheet: Sheet1
	SLC19A2-diabetes case reports (n=44)	Sex	Age at DM Diagnosis ; Age at Thiamine start (y)	Thiamine dose Initial / Max (mg/d)	Duration of Thiamine at latest follow-up	HbA1c (%)		Outcome specified (insulin doses IU/kg/d)	Response to Thiamine (Y/N)
						Pre	Post, latest
	Kang 2021	F	3.5 ; 3.5	30 / 30	10 d	7.8	NR	Reduction (1.2 --> 0.6)	Y
	Zhang 2021	F	0.4 ; 0.5	100 /100	1 mo	8.7	5.3	Insulin-independent (NR --> 0)	Y
	SpeharUroic 2020 a	M	0.3 ; 0.3	100 / 100	2 d	7.1	NR	Insulin-independent (0.66 --> 0)	Y
	Odaman-Al 2019	M	5.4 ; 5.5	75 / 75	3 mo	NR	NR	Reduction (NR --> 0.5)	Y
	Li 2019	M	4 ; 6	30 / 30	<1 y	8.9	NR	Reduction (1.0 --> 0.5)	Y
	Katipoĝlu 2017	F	0.3 ; 0.3	100 / 200	4 y	8.4	8.4	No response (0.6 --> 0.6)	N
	Potter 2017 a	F	1.2 ; 3	100 / 300	9 y	NR	10	No response (0.6 --> 0.8)	N
		F	5.2 ; 0.3	100 / 600 d	8 mo	6.8	4.5 d	Insulin-independent (NS)	Y
	Pomahačová 2017	F	0.6 ; 8	50 / 50	NR	6.5	NR	No response (NR)	N
		F	2; 2	50 / 50	NR	9.2	NR	Improved glycemic control	Y
	Taberner 2016 b	F	0.8 ; 6	200 / 200	6 mo	NR	7.1	Reduction (0.7 --> 0.4)	Y
	Tahir 2015	F	0.8 ; 1.2	75 / 75	6 mo	NR	6.5	Reduction (0.75 --> 0.15)	Y
	Mikstiene 2015	M	0.9 ; 2.8	100 / 100	1.5 mo	NR	5.1	Reduction (0.9 --> 0.4)	Y
	Beshlawi 2014 a	F	1.9 ; NR	100 / 200	1 mo	NR	NR	Reduction (NR)	Y
		F	1.7 ; NR	100 / 200	1 mo	NR	NR	Reduction (NR)	Y
		F	0.8 ; NR	100 / 200	1 mo	NR	NR	Reduction (NR)	Y
		M	1.1 ; NR	100 / 200	1 mo	NR	NR	Reduction (NR)	Y
		F	1.5 ; 1.5	100 / 200	1 mo	NR	NR	Reduction (NR)	Y
	Ghaemi 2013	M	1.3 ; 1.3	200 / 200	2y	9.4	6.5	Insulin-independent (NS)	Y
		F	3.8 ; 3.8	200 / 200	2y	9.2	8	Improved glycemic control	N
		M	1 ; 1	200 / 200	3y	8.7	5.4	Insulin-independent (NS)	Y
	Mozzillo 2013	F	1.7 ; 7	NR / 200	25 y	NR	NR	No response (1.0 --> 1.0)	N
		F	1.1 ; 2.3	100 / 100	1 y	8	Normal	Reduction (0.42 --> 0.17)	Y
	Pichler 2012	M	2.5 ; 2.5	100 /100	6 mo	7.5	Normal	Insulin-independent (NS)	Y
	Yilmaz Agladioglu 2012	F	2 ; 2	75 / 75	2.7 y	7	5.4	Insulin-independent (0.5 --> 0)	Y
	Akın 2011	F	0.3 ; 0.3	100 / 100	3 d	5	NR	Insulin-independent (NS)	Y
	Aycan 2011	M	0.3 ; 8	100 / 100	4 mo	13.9	6.2	Reduction (0.6 --> 0.5)	Y
	Bay 2010	M	0.6 ; 0.6	100 / 100	11 mo	NR	NR	Insulin-independent (0.5 --> 0)	Y
	Bouyahia 2009	M	0.3 ; 0.3	100 / 125	4 y	NR	NR	No response (NR --> 2.0)	N
		F	0.4 ; 0.4	125 / 150	3 y	NR	Normal	Insulin-independent (NR --> 0)	Y
	Borgna-Pignatti 2009 e	F	2 ; 9 e	NR	20 y	NR	7.9	No response (NR --> 0.5)	N
		F	2 ; 7 e	NR	20 y	NR	8.4	No response (NR --> 0.8)	N
		F	3 ; 3	75 / 75	13 y	NR	5.6	Insulin-independent (NR --> 0)	Y
	Yeşilkaya 2009	F	2 ; 2	100 / 100	3 mo	9.4	6.6	Insulin-independent (0.5 --> 0)	Y
	Kurtoglu 2008	F	0.6 ; 0.6 & 7 f	50 / 100 f	1 mo f	9.4	NR	Insulin-independent (NR --> 0)	Y
		F	1.5 ; 1.5 & 8 f	50 / 100 f	1 mo f	7.1 f	NR	Insulin-independent (1.0 --> 0)	Y
	Olsen 2007	M	0.8 ; 4	200 / 200	NR	NR	NR	No response (NR)	N
		F	1 ; 1.3	200 / 200	Short period	NR	Normal	Insulin-independent (NR --> 0)	Y
		M	0.2 ; 0.2	200 / 200	Short period	NR	Normal	Insulin-independent (NR --> 0)	Y
	Alzahrani 2006	F	0.8 ; 18	100 / 100	5 mo	12	8.6	No response (NR --> 1.4)	Y
	Lagarde 2004	F	1.1 ; 19	75 / 75	1.7 y	8	8.5	Reduction (NR --> 0.75)	Y
	Ozdemir 2002	M	5 ; 5	100 / 100	1 y	5.9	5	Insulin-independent (NS)	Y
	Gritli 2001 c	M	2 ; 3	25 / 25	1.8 y	21	8	Improved glycemic control	Y
	Scharfe 2000	F	3 ; 14	200 / 200	6 mo	NR	NR	Reduction (1.8 --> 0.7)	Y
