# Supplementary material for: Precision treatment of beta-cell monogenic diabetes: a systematic review
Source: Commun Med (Lond). 2024 Jul 18;4:145. doi: 10.1038/s43856-024-00556-1 (PMC11258280; doi:10.1038/s43856-024-00556-1)
Supplement: Supplementary file 4 — Supplementary Data 2 [file 43856_2024_556_MOESM4_ESM.xlsx]

## Sheet: GCK, HNF1A, HNF4A studies
Table	First author	Year	Title	Journal
Suppl Table 6	Almeida	2014	A novel genetic mutation in a Portuguese family with GCK-MODY	J Pediatr Endocrinol Metab
Tables 4, 5	Carlsson	2020	Absence of Islet Autoantibodies and Modestly Raised Glucose Values at Diabetes Diagnosis Should Lead to Testing for MODY: Lessons From a 5-Year Pediatric Swedish National Cohort Study	Diabetes Care
Suppl Table 6	Carmody	2015	Adolescent non-adherence reveals a genetic cause for diabetes	Diabet Med
Suppl Table 6	DellaManna	2012	Clinical follow-up of two Brazilian subjects with glucokinase-MODY (MODY2) with description of a novel mutation	Arq Bras Endocrinol Metabol
Table 4	Delvecchio	2017	Monogenic Diabetes Accounts for 6.3% of Cases Referred to 15 Italian Pediatric Diabetes Centers During 2007 to 2012	J Clin Endocrinol Metab
Suppl Table 7	Globa	2017	MODY in Ukraine: genes, clinical phenotypes and treatment	J Pediatr Endocrinol Metab
Table 2	Klupa	2011	The influence of dietary carbohydrate content on glycaemia in patients with glucokinase maturity-onset diabetes of the young	J Int Med Res
Table 5	Kyithar	2011	Identification of HNF1A-MODY and HNF4A-MODY in Irish families: phenotypic characteristics and therapeutic implications	Diabetes Metab
Suppl Table 6	Loomba-Albrecht	2010	A novel glucokinase gene mutation and its effect on glycemic/C-peptide fluctuations in a patient with maturity-onset diabetes of the young type 2	Diabetes Res Clin Pract
Suppl Table 6	Papadimitriou	2015	A novel heterozygous mutation in the glucokinase gene is responsible for an early-onset mild form of maturity-onset diabetes of the young, type 2	Diabetes Metab
Tables 4, 5	Shepherd	2018	A UK nationwide prospective study of treatment change in MODY: genetic subtype and clinical characteristics predict optimal glycaemic control after discontinuing insulin and metformin	Diabetologia
Table 4	Stride	2014	Cross-sectional and longitudinal studies suggest pharmacological treatment used in patients with glucokinase mutations does not alter glycaemia	Diabetologia
Suppl Table 7	Shepherd	2009	Genetic testing clarifies diagnosis and treatment in a family with both HNF1A and type 1 diabetes	Practical Diabetes International
Suppl Table 6	Talapatra	2008	Successful discontinuation of insulin treatment after gestational diabetes is shown to be a case of MODY due to a glucokinase mutation	Central European Journal of Medicine
Table 5	Raile	2015	Treatment of young patients with HNF1A mutations (HNF1A-MODY).	Diabet Med
Table 3	Christensen	2020	Efficacy and Safety of Glimepiride With or Without Linagliptin Treatment in Patients With HNF1A Diabetes (Maturity-Onset Diabetes of the Young Type 3): A Randomized, Double-Blinded, Placebo-Controlled, Crossover Trial (GLIMLINA).	Diabetes Care
Suppl Table 7	Oliveira	2021	Monogenic diabetes: a new pathogenic variant of HNF1A gene.	BMJ Case Rep
Table 3	Pearson	2003	Genetic cause of hyperglycaemia and response to treatment in diabetes.	Lancet
Suppl Table 7	Becker	2014	Meglitinide analogues in adolescent patients with HNF1A-MODY (MODY 3).	Pediatrics
Suppl Table 7	Dashora	2012	Diabetes in the young but not needing insulin--what type is it?	BMJ Case Rep
Table 3	Østoft	2014	Glucose-lowering effects and low risk of hypoglycemia in patients with maturity-onset diabetes of the young when treated with a GLP-1 receptor agonist: a double-blind, randomized, crossover trial.	Diabetes Care
Suppl Table 7	Khelifa	2016	Successful switch from insulin to oral sulfonylurea therapy in HNF1A-MODY Tunisian patient with the P291fsinsC mutation.	Diabetes Res Clin Pract
Suppl Table 7	Katra	2010	Dipeptidyl peptidase-IV inhibitors are efficient adjunct therapy in HNF1A maturity-onset diabetes of the young patients--report of two cases.	Diabetes Technol Ther
Suppl Table 7	Habeb	2011	Response to oral gliclazide in a pre-pubertal child with hepatic nuclear factor-1 alpha maturity onset diabetes of the young.	Ann Saudi Med
Suppl Table 7	Urakami	2015	Three years of liraglutide treatment offers continuously optimal glycemic control in a pediatric patient with maturity-onset diabetes of the young type 3.	J Pediatr Endocrinol Metab
Suppl Table 7	Fang	2015	A novel nonsense mutation of the HNF1A in maturity-onset diabetes of the young type 3 in Asian population.	Diabetes Res Clin Pract
Suppl Table 7	Lumb	2009	Treatment of HNF1-alpha MODY with the DPP-4 inhibitor Sitagliptin(1).	Diabet Med
Suppl Table 7	Pearson	2000	Sensitivity to sulphonylureas in patients with hepatocyte nuclear factor-1alpha gene mutations: evidence for pharmacogenetics in diabetes.	Diabet Med
Suppl Table 7	Ješić	2008	A case of new mutation in maturity-onset diabetes of the young type 3 (MODY 3) responsive to a low dose of sulphonylurea.	Diabetes Res Clin Pract
Suppl Table 7	Ahluwalia	2009	Exenatide-a potential role in treatment of HNF1-alpha MODY in obese patients?	Diabet Med
Table 5	Shepherd	2003	No deterioration in glycemic control in HNF-1alpha maturity-onset diabetes of the young following transfer from long-term insulin to sulphonylureas.	Diabetes Care
Suppl Table 6	Ebrahim	2014	A novel heterozygous mutation in the glucokinase gene conferring exercise-induced symptomatic hyperglycaemia responsive to sulfonylurea.	Diabetes Metab
Table 3	Tuomi	2006	Improved prandial glucose control with lower risk of hypoglycemia with nateglinide than with glibenclamide in patients with maturity-onset diabetes of the young type 3.	Diabetes Care

## Sheet: HNF1B, Mitochondrial studies
Table	First author	Year	Title	Journal
Table 6	Dubois-Laforgue	2017	Diabetes, Associated Clinical Spectrum, Long-term Prognosis, and Genotype/Phenotype Correlations in 201 Adult Patients With Hepatocyte Nuclear Factor 1B (HNF1B) Molecular Defects	Diabetes Care
Table 6, Table 7	Colclough	2022	Syndromic Monogenic Diabetes Genes Should Be Tested in Patients With a Clinical Suspicion of Maturity-Onset Diabetes of the Young	Diabetes
Table 6	Warncke	2019	Frequency and Characteristics of MODY 1 (HNF4A Mutation) and MODY 5 (HNF1B Mutation): Analysis From the DPV Database	J Clin Endocrinol Metab
Table 6	Ng	2022	Genotype-phenotype correlations and response to glucose lowering therapy in subjects with HNF1β associated diabetes	Acta Diabetol
Table 6	Kettunen	2017	Biliary Anomalies in Patients With HNF1B Diabetes	J Clin Endocrinol Metab
Table 6	Roehlen	2018	17q12 Deletion Syndrome as a Rare Cause for Diabetes Mellitus Type MODY5	J Clin Endocrinol Metab
Table 6	Terakawa	2020	Maturity-Onset diabetes of the young type 5 treated with the glucagon-like peptide-1 receptor agonist: A case report	Medicine (Baltimore)
Table 6	Carrillo	2017	Long-lasting response to oral therapy in a young male with monogenic diabetes as part of HNF1B-related disease	Endocrinol Diabetes Metab Case Rep
Table 6	Tao	2020	A novel HNF1B mutation p.R177Q in autosomal dominant tubulointerstitial kidney disease and maturity-onset diabetes of the young type 5: A pedigree-based case report	Medicine (Baltimore)
Table 6	Aydin	2022	A case of familial recurrent 17q12 microdeletion syndrome presenting with severe diabetic ketoacidosis	Turk J Pediatr
Table 6	Ren	2021	De novo mutation in HNF-1β gene as a cause for Maturity-onset Diabetes of the Young type 5 with sustained hypomagnesemia	International Journal of Diabetes in Developing Countries
Table 6	Thirumalai	2013	A case of hepatocyte nuclear factor-1β (TCF2) maturity onset diabetes of the young misdiagnosed as type 1 diabetes and treated unnecessarily with insulin	J Diabetes
Table 6	Mateus	2020	Maturity-onset diabetes of the young type 5 a MULTISYSTEMIC disease: a CASE report of a novel mutation in the HNF1B gene and literature review	Clin Diabetes Endocrinol
Table 7	Guillausseau	2004	Heterogeneity of diabetes phenotype in patients with 3243 bp mutation of mitochondrial DNA (Maternally Inherited Diabetes and Deafness or MIDD)	Diabetes Metab
Table 7	Esterhuizen	2021	One mutation, three phenotypes: novel metabolic insights on MELAS, MIDD and myopathy caused by the m.3243A > G mutation	Metabolomics
Table 7	Suzuki	1998	Diabetes mellitus associated with 3243 mitochondrial tRNA(Leu(UUR)) mutation: clinical features and coenzyme Q10 treatment	Mol Aspects Med
Table 7	Lebbar	2021	Glucagon-like peptide-1 receptor agonists (GLP1-RA) in the treatment of mitochondrial diabetes	Acta Diabetol
Table 7	Cosentino	2019	Therapeutic options in a patient with MELAS and diabetes mellitus: follow-up after 6 months of treatment	Acta Diabetol
Table 7	Keidai	2019	"Switched" metabolic acidosis in mitochondrial diabetes mellitus	J Diabetes Investig
Table 7	Ninomiya	2016	Treatment of Mitochondrial Diabetes with a Peroxisome Proliferator-activated Receptor (PPAR)-gamma Agonist	Intern Med
Table 7	Lin	2022	Case Report: Late-Onset Mitochondrial Disease Uncovered by Metformin Use in a Patient With Acute Verbal Auditory Agnosia	Front Neurol
Table 7	Yeung	2021	Management of mitochondrial diabetes in the era of novel therapies	J Diabetes Complications

## Sheet: 6q24 studies
Table	First author	Year	Title	Journal
Supp Table 8	Gore	2020	Duplication 6q24: More Than Just Diabetes	J Endocr Soc
Supp Table 8	Garcin	2018	Successful off-label sulfonylurea treatment of neonatal diabetes mellitus due to chromosome 6 abnormalities	Pediatr Diabetes
Supp Table 8	Li	2018	Early transition from insulin to sulfonylureas in neonatal diabetes and follow-up: Experience from China	Pediatr Diabetes
Supp Table 8	Neumann	2018	Primary sulphonylurea therapy in a newborn with transient neonatal diabetes attributable to a paternal uniparental disomy 6q24 (UPD6)	Diabetes Obes Metab
Supp Table 8	Cao	2017	Permanent neonatal diabetes caused by abnormalities in chromosome 6q24	Diabet Med
Supp Table 8	Senguttuvan	2015	Transient neonatal diabetes mellitus (TNDM) associated with triplication of chromosome 6q23.3-24.3 [Abstract]	In Endocrine Society’s 97th Annual Meeting and Expo, March 5–8, 2015 – San Diego Endocrine Reviews
Supp Table 8	Zhang	2015	Sulfonylurea in the treatment of neonatal diabetes mellitus children with heterogeneous genetic backgrounds	J Pediatr Endocrinol Metab
Supp Table 8	Carmody	2014	Sulfonylurea treatment before genetic testing in neonatal diabetes: pros and cons	J Clin Endocrinol Metab
Supp Table 8	Yao	2014	6q24 transient neonatal diabetes mellitus: the first case report from China	Chin Med J (Engl).
Supp Table 8	Hewes	2010	A case of transient neonatal diabetes mellitus.	Pediatr Emerg Care
Supp Table 9	Schimmel	2009	Long-standing sulfonylurea therapy after pubertal relapse of neonatal diabetes in a case of uniparental paternal isodisomy of chromosome 6	Diabetes Care
Supp Table 9	Kontbay	2022	Long-term follow-up of transient neonatal diabetes mellitus due to a novel homozygous c.7734C>T (p.R228C) mutation in ZFP57gene: relapse at prepubertal age	J Pediatr Endocrinol Metab
Supp Table 9	Sato	2021	Longitudinal Glycaemic Profiles during Remission in 6q24-Related Transient Neonatal Diabetes Mellitus	Horm Res Paediatr
Supp Table 9	Fu	2019	Relapsed 6q24-related transient neonatal diabetes mellitus successfully treated with sulfonylurea	Chin Med J (Engl)
Supp Table 9	Yorifuji	2014	Relapsing 6q24-related transient neonatal diabetes mellitus successfully treated with a dipeptidyl peptidase-4 inhibitor: a case report	Pediatr Diabetes
Supp Table 9	von dem Berge	2021	Successful sulfonylurea treatment of transient neonatal diabetes	Diabetologe
Supp Table 9	Uchida	2020	Relapsing 6q24-related transient neonatal diabetes mellitus with insulin resistance: A case report	Clin Pediatr Endocrinol
Supp Table 9	Søvik	2012	Familial occurrence of neonatal diabetes with duplications in chromosome 6q24: treatment with sulfonylurea and 40-yr follow-up	Pediatr Diabetes
Supp Table 9	Carmody	2015	Role of noninsulin therapies alone or in combination in chromosome 6q24-related transient neonatal diabetes: sulfonylurea improves but does not always normalize insulin secretion	Diabetes Care

## Sheet: SLC19 studies
Table	First author	Year	Title	Journal
Supp Data 1, Suppl Table 9	Kang	2021	Genetic and Clinical Features of Maternal Uniparental Isodisomy-Induced Thiamine-Responsive Megaloblastic Anemia Syndrome	Front Pediatr
Supp Data 1, Suppl Table 9	Zhang	2021	Identification of novel compound heterozygous variants in SLC19A2 and the genotype-phenotype associations in thiamine-responsive megaloblastic anemia	Clin Chim Acta
Supp Data 1, Suppl Table 9	SpeharUroic	2020	Importance of Immediate Thiamine Therapy in Children with Suspected Thiamine-Responsive Megaloblastic Anemia-Report on Two Patients Carrying a Novel SLC19A2 Gene Mutation	J Pediatr Genet
Supp Data 1, Suppl Table 9	Odaman-Al	2019	A novel mutation in the SLC19A2 gene in a Turkish male with thiamine-responsive megaloblastic anemia syndrome	Turk J Pediatr
Supp Data 1, Suppl Table 9	Li	2019	TRMA syndrome with a severe phenotype, cerebral infarction, and novel compound heterozygous SLC19A2 mutation: a case report	BMC Pediatr
Supp Data 1, Suppl Table 9	Katipoğlu	2017	Infantile-onset thiamine responsive megaloblastic anemia syndrome with SLC19A2 mutation: a case report	Arch Argent Pediatr
Supp Data 1, Suppl Table 9	Potter	2017	Beta cell function and clinical course in three siblings with thiamine-responsive megaloblastic anemia (TRMA) treated with thiamine supplementation	J Pediatr Endocrinol Metab
Supp Data 1, Suppl Table 9	Pomahačová	2017	First 2 cases with thiamine-responsive megaloblastic anemia in the Czech Republic, a rare form of monogenic diabetes mellitus: a novel mutation in the thiamine transporter SLC19A2 gene-intron 1 mutation c.204+2T>G	Pediatr Diabetes
Supp Data 1, Suppl Table 9	Taberner	2016	Clinical and genetic features of Argentinian children with diabetes-onset before 12months of age: Successful transfer from insulin to oral sulfonylurea	Diabetes Res Clin Pract
Supp Data 1, Suppl Table 9	Tahir	2015	A novel homozygous SLC19A2 mutation in a Portuguese patient with diabetes mellitus and thiamine-responsive megaloblastic anaemia	Int J Pediatr Endocrinol
Supp Data 1, Suppl Table 9	Mikstiene	2015	Thiamine responsive megaloblastic anemia syndrome: a novel homozygous SLC19A2 gene mutation identified	Am J Med Genet A
Supp Data 1, Suppl Table 9	Beshlawi	2014	Thiamine responsive megaloblastic anemia: the puzzling phenotype	Pediatr Blood Cancer
Supp Data 1, Suppl Table 9	Ghaemi	2013	Novel mutation in the SLC19A2 gene in an Iranian family with thiamine-responsive megaloblastic anemia: a series of three cases	J Clin Res Pediatr Endocrinol
Supp Data 1, Suppl Table 9	Mozzillo	2013	Thiamine responsive megaloblastic anemia: a novel SLC19A2 compound heterozygous mutation in two siblings	Pediatr Diabetes
Supp Data 1, Suppl Table 9	Pichler	2012	Thiamine-responsive megaloblastic anemia (TRMA) in an Austrian boy with compound heterozygous SLC19A2 mutations	Eur J Pediatr
Supp Data 1, Suppl Table 9	Yilmaz Agladioglu	2012	Thiamine-responsive megaloblastic anemia syndrome: a novel mutation	Genet Couns
Supp Data 1, Suppl Table 9	Akın	2011	Does early treatment prevent deafness in thiamine-responsive megaloblastic anaemia syndrome?	J Clin Res Pediatr Endocrinol
Supp Data 1, Suppl Table 9	Aycan	2011	Thiamine-responsive megaloblastic anemia syndrome with atrial standstill: a case report	J Pediatr Hematol Oncol
Supp Data 1, Suppl Table 9	Bay	2010	Thiamine-responsive megaloblastic anemia syndrome	Int J Hematol
Supp Data 1, Suppl Table 9	Bouyahia	2009	Diabetic acido-ketosis revealing thiamine-responsive megaloblastic anemia	Ann Endocrinol (Paris)
Supp Data 1, Suppl Table 9	Borgna-Pignatti	2009	Thiamine-responsive megaloblastic anemia syndrome: long term follow-up	J Pediatr
Supp Data 1, Suppl Table 9	Yeşilkaya	2009	A novel mutation in the SLC19A2 gene in a Turkish female with thiamine-responsive megaloblastic anemia syndrome	J Trop Pediatr
Supp Data 1, Suppl Table 9	Kurtoglu	2008	Thiamine withdrawal can lead to diabetic ketoacidosis in thiamine responsive megaloblastic anemia: report of two siblings	J Pediatr Endocrinol Metab
Supp Data 1, Suppl Table 9	Olsen	2007	Thiamine-responsive megaloblastic anaemia: a cause of syndromic diabetes in childhood	Pediatr Diabetes
Supp Data 1, Suppl Table 9	Alzahrani	2006	Thiamine transporter mutation: an example of monogenic diabetes mellitus	Eur J Endocrinol
Supp Data 1, Suppl Table 9	Lagarde	2004	Novel mutation in the SLC19A2 gene in an African-American female with thiamine-responsive megaloblastic anemia syndrome	Am J Med Genet A
Supp Data 1, Suppl Table 9	Ozdemir	2002	TRMA syndrome (thiamine-responsive megaloblastic anemia): a case report and review of the literature	Pediatr Diabetes
Supp Data 1, Suppl Table 9	Gritli	2001	A novel mutation in the SLC19A2 gene in a Tunisian family with thiamine-responsive megaloblastic anaemia, diabetes and deafness syndrome	Br J Haematol
Supp Data 1, Suppl Table 9	Scharfe	2000	A novel mutation in the thiamine responsive megaloblastic anaemia gene SLC19A2 in a patient with deficiency of respiratory chain complex I	J Med Genet
Table 8	Habeb	2018	Pharmacogenomics in diabetes: outcomes of thiamine therapy in TRMA syndrome	Diabetologia
Table 8	Ricketts	2006	Thiamine-responsive megaloblastic anaemia syndrome: long-term follow-up and mutation analysis of seven families	Acta Paediatr
Table 8	Warncke	2021	Thiamine-Responsive Megaloblastic Anemia-Related Diabetes: Long-Term Clinical Outcomes in 23 Pediatric Patients From the DPV and SWEET Registries	Can J Diabetes
